# Supplementary material for: Unraveling Binding Mechanism and Stability of Urease Inhibitors: A QM/MM MD Study
Source: Molecules. 2023 Mar 16;28(6):2697. doi: 10.3390/molecules28062697 (PMC10051795; doi:10.3390/molecules28062697)
Supplement: Supplementary file 1 [file molecules-28-02697-s001.zip]

Archive with 1 entries (1 files):
- molecules-2217764-supplementary.pdf
